# Supplementary material for: Natural and Anthropogenic Hybridization in Two Species of Eastern Brazilian Marmosets (Callithrix jacchus and C. penicillata)
Source: PLoS One. 2015 Jun 10;10(6):e0127268. doi: 10.1371/journal.pone.0127268 (PMC4464756; doi:10.1371/journal.pone.0127268)
Supplement: S1 Data — (TXT) [file pone.0127268.s001.txt]

Title line:"Callithrix jacchus and penicillata pure and hybrid"
ham79
ham123
ham184
ham103
ham102
ham8
Ham150
Ham107
ham101
ham91
ham38
ham26
cj1
ham120
ham47
ham146
ham100
ham116
ham3
lchu06
ham57
cj6
ham1
ham30
ham141
ham55
caja19
caja15
caja14
caja17
ham60
ham181
ham96
cj14
caja12
caja18
caja16
caja10
caja11
caja13
caja9
cj11
caja5
caja1
Pop
CPE001	,	133139 163163 000000 118118 170172 274274 162170 269284 272272 140140 279281 172180 132134 215221 283285 134134 230230 290292 094098 178180 232232 135139 177177 288290 209211 270272 350378 135142 210210 362362 132142 198214 356356 160174 219219 301311 000000 191205 238244 364368 182184 116120 241241 371377
CPE002	,	133139 163167 177177 118118 170178 274274 154170 268284 272272 140140 272279 172180 132134 215221 289302 128134 230230 290290 094098 178178 232236 135135 177189 288290 209228 270272 354378 127142 210218 362362 132142 198214 346356 160174 219233 301307 000000 187205 238250 364366 182184 116120 241241 377379
CPE003	,	133141 163167 184184 118118 170178 274286 154162 266268 270278 136140 272279 172176 134139 203215 283289 134134 220244 290292 094096 176180 234236 139141 181189 290292 211211 270272 350376 135148 210218 362376 132142 200216 336356 170176 219233 307311 389389 187191 244250 354364 182184 116116 241243 371379
CPE004	,	127127 167167 179179 120120 162174 272281 162164 268284 268278 142146 279279 170172 117132 213221 287287 128134 226226 275275 086096 180180 234234 135139 181191 290292 213213 270276 320352 146146 214214 362362 138138 196220 336342 166166 231234 305311 000000 000000 244252 362364 182182 116116 243243 363375
CPE006	,	129135 161161 179186 000000 000000 000000 164164 268280 268270 142142 268268 182182 125149 183183 291293 130147 238238 288288 092096 186188 242242 141141 193195 288292 000000 255268 346350 133146 204206 352380 000000 214216 000000 000000 000000 000000 397397 207213 248256 366366 182184 118118 241241 365381
CPE007	,	000000 000000 179182 093093 174174 274287 000000 000000 262268 148150 000000 000000 125125 193221 291293 000000 220220 288288 086090 176176 242242 137143 000000 290290 000000 255278 000000 135135 000000 000000 132132 214220 000000 166176 000000 000000 000000 179185 000000 364366 182186 118118 241241 365377
CPE008	,	129135 161161 179186 000000 000000 000000 164164 269280 270270 142142 268274 182182 125149 183183 291293 130147 238238 288288 092096 186188 242242 141141 195195 288292 000000 255268 346350 133146 204206 352380 140142 214216 000000 166176 242250 000000 397397 000000 248256 364366 182184 118118 241241 365381
CPE009	,	000000 161161 169179 091097 164168 274282 162164 266266 000000 142156 281283 165172 117141 000000 287291 128128 226230 286286 090096 180180 234236 127143 193197 290290 224224 274289 322322 137142 204206 362398 132142 216216 328328 150160 229252 301303 384393 207207 238244 342360 182182 116116 233241 367379
CPE010	,	125125 161165 169180 091091 164168 274280 154162 266266 272280 154156 281281 172180 117141 193203 283287 128132 226230 282286 090096 180188 230234 127127 191197 290290 228228 255289 322322 118142 204208 398426 132132 216216 328334 150174 252252 303309 393393 000000 244244 342368 000000 116116 233239 367379
CPE011	,	125125 161165 179180 091091 164168 280285 160162 266266 280280 156156 281281 165180 117141 193203 283287 132134 230230 277282 090096 180188 230236 127127 191191 290290 000000 255297 322352 118137 204210 366398 132132 216216 334342 160174 229252 301309 384393 207207 238244 360368 182182 116120 233241 379381
CPE012	,	133137 159161 182196 093118 182184 287291 166166 264264 262276 138144 264264 000000 136146 193215 293293 134134 224236 273273 092096 170170 234234 139145 189189 288288 226226 243243 346346 137137 208210 358374 128130 214224 326336 121121 233233 297299 397397 198198 248252 356356 168182 116120 243243 373373
CPE013	,	133137 157159 000000 093093 168184 287287 166166 264264 262276 138144 000000 000000 132132 193193 289291 130134 236236 273273 096096 176176 234234 141145 187189 288288 224226 243243 346348 137142 208210 358374 128130 224224 326336 121121 233233 297299 399399 198198 248252 356356 182182 116120 243243 373373
CPE014	,	135137 161161 190196 093093 178184 000000 162164 262268 272276 138140 257268 180182 129129 193193 291291 134145 238240 273273 092094 185185 230234 143145 187191 290290 224224 255255 348348 146146 218218 366388 128130 214214 000000 121160 234256 299311 397399 187209 246250 364368 168182 120120 243250 373381
CPE015	,	137141 157167 000000 093112 174174 289293 162164 269269 268268 138140 257269 000000 139146 217217 291293 134145 238238 273273 092094 170185 234236 141145 195195 292292 224224 243255 350350 142146 210218 388403 130130 214226 326336 121160 234234 297301 399399 000000 246248 356368 168168 120120 241243 365367
CPE016	,	133133 159159 182190 112112 180182 270281 162164 262264 000000 136144 268270 000000 139139 193197 289291 130134 236238 000000 092096 170186 234236 141145 191195 290292 224234 243243 346350 137146 210230 376396 122130 216218 326344 121164 233254 301311 395395 000000 238238 356356 165178 116116 241243 375375
CPE017	,	000000 000000 000000 000000 000000 000000 162164 264264 272276 128140 264268 170170 000000 193221 000000 130134 236236 273288 096102 176185 230232 143143 000000 290290 224242 243255 346350 142146 206218 368374 130140 214218 336362 121164 234254 301311 395395 196196 252256 356364 178182 120120 000000 373375
CPE018	,	133133 163163 196204 112118 168178 287291 164166 000000 262262 138140 264270 180180 132141 193219 289291 134134 224236 273288 096096 176177 234234 139141 187189 288290 226228 243243 346346 137137 208210 366374 130130 212224 336356 121174 233242 307311 403403 200200 250252 356364 168182 116120 243250 373375
CPE020	,	133135 165165 179182 112114 178178 285287 164166 264264 272276 140144 268272 170170 129146 193221 291291 134134 238238 273296 100102 170187 234236 145149 189193 292292 223223 243243 346348 139142 210210 366374 128130 214218 326344 170180 233233 297297 397399 000000 238248 356356 168168 120120 243247 365373
CPE021	,	129133 161167 179188 112112 178180 283293 166166 264264 272276 138140 268268 170170 129146 193219 291293 134136 224238 273273 096102 170170 234234 141149 191195 292292 000000 243243 346346 135142 208210 374374 128130 212224 336336 121121 233238 297301 399403 189198 238252 356366 000000 120120 243247 373383
CPE022	,	131135 000000 173179 093106 178180 283293 166166 264264 272272 140144 268268 000000 132148 211219 291293 134136 224238 273273 000000 170171 234234 141149 193193 290292 219219 243243 346346 135137 206210 374378 128130 212224 326336 121121 233238 297301 399403 000000 238252 356366 168178 120120 243243 373373
CPE023	,	133135 159159 182188 093100 178184 291293 162166 264274 272272 144148 260268 170170 144148 193193 295295 134134 238238 273296 000000 185187 234236 141151 187189 292292 222224 243243 346348 137144 210228 358376 130130 222228 000000 170170 233246 299299 395399 200223 252254 356356 168168 118120 243243 373377
CPE024	,	133133 157161 173194 093093 178184 281283 164166 262264 272272 138144 268268 170170 125146 205219 291291 134134 234240 273275 102108 185187 232236 143149 189193 292292 222224 243243 348348 142142 210210 368370 130130 216218 336336 121121 233233 301301 399399 200200 238254 356356 168168 116120 243243 373375
CPE025	,	133133 000000 184190 093093 182184 286287 164164 262264 262276 140144 270272 170170 132146 193193 289291 134134 238240 273273 096098 170185 234234 141143 191191 284290 224226 243243 346348 142142 206226 000000 130130 212216 326336 121121 233233 299301 399403 198198 238248 356356 168168 120120 243243 373377
CPE026	,	133133 163163 179179 093093 176180 281285 162164 264264 262276 138140 264268 000000 132144 193219 293293 134134 234238 273273 092096 175186 234236 141143 189193 296298 213226 243243 348348 135142 206230 366366 000000 000000 000000 121121 233233 297301 395399 000000 244250 356364 000000 120120 243243 367375
CPE027	,	135137 159161 179180 112120 172176 287287 164164 262264 262272 138140 268272 170170 129129 193193 291293 134134 224224 273273 092111 170170 234234 141149 191199 292292 224224 243243 348348 137137 210230 362366 130130 216216 326336 121121 233233 297299 397403 198198 248252 356356 168178 120120 243243 375379
CPE029	,	131133 161163 177188 093112 174174 000000 162166 264264 262272 142144 272272 170184 146146 193217 291291 000000 000000 000000 094096 186186 236236 143153 191193 288290 217230 243243 348350 137144 214230 358370 130130 222224 370372 121158 233233 301301 397399 203203 250252 356356 178182 118118 241243 373377
CPE030	,	131133 157163 177179 093093 174178 000000 164164 262264 262262 138142 272272 170170 125150 193193 291291 130134 236238 273298 100100 186186 234244 139141 191193 288288 230230 243255 348348 142142 214230 352378 130130 214224 326372 121121 256256 301309 397399 203203 250252 356356 168182 118118 243243 373381
CPE031	,	133135 000000 179196 112116 174178 287289 162166 264264 262268 138144 268272 170170 144146 193221 293293 130134 236236 273273 096096 170191 234244 139153 189191 292292 000000 245255 348348 137137 218230 370376 128130 214214 000000 121121 233235 301309 399399 000000 252252 356362 178182 120120 241243 373381
CPE032	,	133135 000000 173179 112116 178178 287291 164166 262264 262276 138142 264268 184184 146146 193193 289293 134145 236236 273273 096111 000000 234236 143147 187189 290292 000000 243245 346348 137144 208230 370376 128130 214222 336336 121172 233233 301301 399399 181181 252252 356356 168182 120120 000000 373381
CPE035	,	133135 157159 188196 000000 000000 000000 164166 262264 276276 138138 268272 170180 129146 193193 291293 134134 234236 273273 100111 170185 236236 141145 191191 288292 217224 243243 348348 137139 210226 374374 128130 222224 336336 121158 233235 301301 395395 198198 248252 356356 168178 120120 243243 373373
CPE036	,	131133 159159 188192 000000 174182 000000 162166 264264 262262 138144 266268 000000 137139 193193 289289 134134 222240 273273 104104 191193 234234 141157 187193 288290 222222 243243 346346 137139 210210 358366 128128 218222 344344 170170 233233 297301 395399 198198 256256 356356 169169 116118 243245 373375
CPE037	,	131133 157159 188190 100118 174182 285289 164166 262264 262262 138144 268268 000000 137146 193193 289300 134134 222240 273273 100104 187191 234234 141157 187187 288290 222222 243243 346346 137139 210210 358366 128128 218222 344346 121170 233233 297301 395395 000000 256256 356356 169169 120120 245245 373375
CPE038	,	125133 161167 175180 112116 170170 000000 166166 270270 280280 136136 268270 170182 132143 193217 291293 134136 224232 273290 094096 171171 234236 145153 189189 290298 222222 245245 354354 142144 206206 372380 138138 216220 326356 121121 236236 303303 399401 207211 248248 358358 165165 116116 243243 377383
CPE039	,	133133 165165 179182 093120 178180 289289 164166 262264 262262 138140 268270 170180 146146 193193 289291 134134 224234 273273 094098 170187 234234 143143 187193 292292 224224 243243 346346 137139 206214 358362 130134 220220 326344 121121 233233 297301 395395 198198 238252 356360 168168 120120 243243 373377
CPE040	,	000000 000000 000000 093093 180180 287289 166166 264276 000000 138144 268270 170170 137148 193217 291295 130134 238238 273273 106108 191195 234236 143145 191191 292296 222222 243243 346346 137137 208210 358358 128128 222222 326370 121121 233233 000000 395399 198198 248258 356356 168168 118120 245245 373377
CPE041	,	133133 159159 190192 093093 180180 286286 164166 264264 262276 138138 268270 170170 144150 193193 291291 134142 224236 273273 098104 193195 234234 137145 191193 290292 224224 243243 346348 137142 210214 358374 128130 220224 326344 000000 233233 297301 395399 198198 254256 352356 168168 120120 243243 373377
CPE042	,	000000 000000 000000 093093 000000 000000 154164 264265 272282 138142 264268 170170 000000 193203 285291 134136 226232 275290 096098 191195 230234 145145 187189 292296 000000 274274 354372 137142 208212 372376 128128 196216 326336 121156 234241 299311 391395 181207 238242 360366 180182 116116 241245 383385
CPE043	,	131133 000000 182184 093124 180182 287287 162166 264276 262262 138138 266268 170170 129144 193193 291293 134139 236236 273273 100108 182187 236242 145149 191195 292292 000000 243243 346346 137142 208210 366378 128128 226226 326344 174176 233233 301311 399399 198198 252252 356356 000000 120120 241243 375375
CPE044	,	000000 000000 179179 000000 162168 287287 164166 000000 278278 136152 000000 000000 117117 209211 285285 134134 226236 288290 090090 180184 232234 135135 181183 286300 211215 255270 350352 142146 210212 368368 138138 214216 338342 121164 225234 305311 000000 185207 244244 356364 182182 120120 241241 367385
CPE045	,	129141 000000 169180 091093 168176 274274 160168 264264 262268 134138 268270 180180 117134 193199 289291 134136 226244 286290 086092 176184 234234 145147 191197 290294 230236 255261 320348 142144 208222 360372 130130 214220 338346 168168 000000 301309 393393 000000 250252 364368 000000 118124 241243 373373
CPE046	,	141141 000000 173180 091093 166176 274274 154168 264266 262268 136138 277277 000000 125134 193217 285291 130136 226244 288290 106108 191195 234236 145147 191193 290294 230230 000000 320348 137144 206222 366372 130130 218220 346368 166168 000000 303309 393397 000000 246250 364368 186186 118130 241243 367373
Pop
PJ028	,	127129 161173 175186 091091 174176 283284 162170 268268 276278 136160 281281 176180 000000 211221 287291 128134 226234 275290 092102 174178 234236 135135 191191 286294 211213 276276 322322 146146 206220 374378 132134 216220 332346 156168 219231 301315 384397 181201 248250 354364 182182 116118 243243 367379
PJ029	,	127129 161161 182186 091091 176176 283283 170170 270270 276280 140144 000000 180180 117146 203211 285285 128128 230230 275275 078094 178178 234234 135139 191191 286286 213213 276276 322322 135146 204206 378378 136136 216216 332332 174174 219225 307311 384384 185193 246250 356364 180182 116116 243243 379379
PJ030	,	000000 159163 180180 000000 162168 000000 158158 268268 262272 136142 279283 168168 117146 213217 285291 134134 232234 284292 090094 178178 234234 137139 183185 288292 215215 270272 352352 142144 204214 364368 132132 216216 330336 160169 231231 301309 384384 181209 246251 364368 182182 000000 241245 363369
PJ031	,	127129 159165 177184 000000 162168 281290 000000 000000 262274 128136 279279 178180 117129 203217 285295 134134 230234 292292 074094 184184 234234 135135 183183 288300 213213 270277 352352 146150 204206 368370 146146 216216 330336 160169 229240 307309 384389 211211 248250 354354 182182 116120 241241 369382
PJ032	,	127133 165165 177184 000000 162178 290290 154158 268282 262262 136138 279281 168178 129129 213217 295295 128134 230234 292292 090094 178184 234234 135135 183183 288290 213217 268270 352354 146146 206214 362368 132146 216222 336342 160169 229231 303309 389389 211211 244248 354364 182182 114116 241241 381383
PJ033	,	000000 000000 000000 000000 162174 287292 154164 266269 278282 136142 270279 165168 132152 193215 285285 128140 230230 284292 092094 178178 232234 135139 183189 290298 207207 270272 352352 142148 214214 370370 132132 194216 330332 150160 229231 301301 384391 201201 244248 364364 178191 116116 241245 379379
PJ034	,	127127 161173 177182 091091 162166 283283 170170 265269 276280 140140 268268 168180 146146 211217 285285 128128 226230 275290 090094 180180 234238 135135 187188 288290 000000 268276 354354 146148 206210 362382 136136 216216 332346 156156 219264 299315 384384 193201 246246 356370 000000 120120 243243 365383
PJ035	,	129129 159169 000000 000000 162162 272274 000000 000000 278278 140148 272279 176182 117117 203219 283291 134134 230236 288290 094102 178180 236236 135137 187189 290298 211215 270270 352354 146146 210216 368372 132132 216220 332334 160162 231234 307315 391393 185193 236248 356366 178182 118120 241245 367369
PJ036	,	000000 000000 000000 000000 162168 283286 154164 268280 278282 136154 270281 168180 139146 000000 287295 128136 236238 284290 088094 174182 236236 135137 181191 288292 000000 000000 000000 146150 204206 364372 132132 212218 332350 166172 231266 303309 384397 181185 246250 354362 182182 118118 241245 369391
PJ037	,	125129 159159 182182 118118 168172 286286 164166 280284 268280 144146 274274 180182 117139 211211 289291 134134 230248 286286 096096 186186 234234 135143 185185 294298 211211 268268 354354 139146 198198 364376 136142 214216 334334 158162 231231 301301 383384 189193 238238 366366 184193 118118 241241 369369
PJ038	,	125127 159163 177177 118118 168174 284286 170170 276280 262280 142142 270275 184184 117144 207215 287289 134134 236240 286286 094096 175177 236240 135141 183195 290298 211211 268268 354354 137137 198208 372378 132132 208214 330334 156160 221231 301301 384384 187187 238246 366368 184200 118118 241241 381383
PJ039	,	127127 159163 177177 114118 168174 284286 000000 276280 262280 142142 270270 184184 117117 211213 287289 134134 000000 000000 094096 177177 234236 143143 183195 290294 211213 268272 354354 135137 208208 372378 132132 196216 330334 156160 221231 301301 384384 187189 238238 366368 184200 118118 239239 381383
PJ040	,	000000 000000 000000 114118 168168 284290 000000 280280 268280 142142 270274 180184 117117 213215 287289 134153 000000 286286 094096 175175 236240 135143 183193 290294 000000 000000 354354 139139 198208 374378 132136 214214 334334 156160 221234 301301 382384 187189 238246 366366 186200 118118 239239 381383
PJ041	,	125129 149163 177177 114114 170172 282286 164166 280280 268280 142142 270274 000000 117117 211213 289289 134134 240248 286286 000000 175177 000000 135143 183183 288290 211213 270272 354354 139139 198198 368372 132132 200200 330334 156160 221221 000000 383384 183191 238248 366366 182184 118118 239241 379381
PJ042	,	127127 161163 175177 110118 172174 286286 164170 276280 262272 142142 275275 184186 117144 207213 289289 000000 000000 286286 094096 175177 236236 141143 183195 290294 211219 268272 354354 137137 208212 366372 132132 196208 330334 160160 231231 301301 384384 187189 238239 368368 184184 118118 239241 381383
PJ043	,	125125 157157 175177 000000 168174 000000 164166 280280 268268 142142 277279 182182 117117 211211 283285 134134 240248 286286 094094 175177 234236 143143 191199 288294 211215 268276 354354 137137 210210 376378 142142 196216 330330 160160 231231 301301 383384 187189 238238 366366 182193 118118 239241 373381
PJ044	,	125125 163163 175175 118118 168174 286286 164164 280280 268268 142142 270274 182182 117117 211215 287289 134134 240248 286286 094094 175175 234236 143143 191193 288294 211215 268268 354354 137137 198210 372378 142142 216216 336336 160160 231231 301301 383391 187189 238248 366368 182193 118118 241241 381381
PJ045	,	125125 157163 000000 118118 168174 286286 164166 280280 268268 142142 270277 182184 117117 211211 285287 134151 240248 286286 094096 175177 236236 135143 193199 294294 211211 268268 354354 137137 198210 378378 132142 216216 330336 160164 231231 301301 383384 187187 238248 366368 182193 118118 241241 373381
PJ046	,	125125 157163 000000 118118 168168 286286 000000 280280 268268 142142 274278 182184 117117 211211 285289 134134 240240 286286 094094 175177 234236 143143 193199 294294 211215 268268 354354 139139 198200 372378 142142 216216 330336 156160 231231 301301 383391 187189 238239 368368 182182 118118 239241 373381
PJ047	,	125125 157157 175177 118118 168168 286286 164166 280280 268268 142142 277279 182184 117117 211215 283285 134151 240248 286286 098098 175177 234240 135135 193199 294294 211215 268268 354354 137137 200210 376378 132136 216216 000000 160160 231231 301301 384391 187189 248248 362368 191193 118118 239241 373381
PJ048	,	000000 149163 175175 114124 168168 286286 164170 280280 268280 142142 270277 180182 117117 211213 285287 134134 244244 286286 000000 175175 232234 135143 183191 290294 215219 268270 354354 137137 208208 368378 132132 214214 330334 160164 221221 301303 383393 179179 246248 362366 182193 118118 239241 381381
PJ049	,	125127 149163 175175 114114 168168 286290 164164 280280 268280 142142 274277 182184 117117 211213 285289 134134 240244 286286 094094 175175 234240 135135 191193 290294 211215 268268 354354 137137 198208 368378 132132 214216 330334 160164 221231 301303 383384 179195 246248 362366 193200 118118 239239 381383
PJ050	,	127127 163171 175177 118118 168174 282286 164164 280282 000000 142146 274274 180184 139144 211211 291293 134151 240240 286286 098098 175190 234234 135135 191191 288294 215219 268268 322354 137137 210210 368372 132136 210214 336336 156160 234236 301301 383384 191195 238248 362366 184193 116118 239241 379381
PJ051	,	127127 159163 175175 114122 168172 286290 162164 280280 280280 142142 274277 184184 117117 211211 285291 134134 244244 286286 098098 175175 234236 135143 183199 298298 209221 268270 354354 137137 198208 370372 132142 214214 334336 158160 231234 301303 384384 179189 238238 364366 182193 118118 241241 381381
PJ052	,	127127 159163 175175 116118 168172 282290 164164 280280 262280 146154 274274 180184 139144 207211 289291 134134 236240 286286 098098 175190 232234 000000 000000 000000 215219 268268 322354 137137 198210 368372 136142 210216 334336 156156 231236 301301 384391 187195 234238 366366 193193 116118 239241 379379
PJ053	,	127127 159171 175177 114118 172174 282286 164164 280282 280280 142154 274274 180184 139139 211211 291293 134151 236240 286286 096098 175175 232234 135135 183191 290294 215215 268268 322354 135137 198210 368368 132142 210214 334336 156156 231234 301301 383384 000000 234248 362366 184193 118118 239241 379381
PJ054	,	127127 159171 175177 114118 168174 286290 164164 280280 262280 142146 274274 180184 139144 207211 289293 134151 236240 286286 098098 175175 232232 135135 183191 288290 215215 268272 322322 137137 210210 368368 132136 200219 000000 156160 231236 301301 384391 187191 238238 366366 184193 118118 239241 379381
PJ055	,	127127 159171 177177 114114 174174 286286 164164 280282 000000 142142 274274 180184 139139 211211 289293 134151 236240 286286 096098 175175 232234 135135 183191 288294 215215 268272 322322 135137 210210 368372 132142 196214 334336 156160 231234 301301 383384 183191 238248 362366 184193 118118 241241 381381
PJ056	,	127127 159159 175177 116116 172174 286290 164164 280280 262280 142146 274274 180184 139139 211211 289293 134134 236240 286286 096098 175175 232232 135135 183191 288294 215215 268272 322322 135137 210210 368368 132142 196216 000000 156156 231231 301301 384391 183195 234248 362366 193193 116118 241241 379381
PJ057	,	000000 000000 000000 116116 172174 286290 164166 276280 268280 142146 270270 180182 117117 211213 287289 134134 240244 286286 094096 175175 234234 000000 000000 000000 000000 000000 000000 135135 000000 000000 000000 000000 000000 000000 231231 305309 000000 179195 238248 362366 193193 118118 239239 373381
PJ058	,	125127 159159 177182 000000 000000 000000 164164 276280 268278 142142 274274 180184 117139 211211 285289 128134 240248 292292 092094 175175 234234 135135 183183 290302 213215 268268 354354 137146 206210 370372 132132 214216 000000 121156 231231 301305 000000 189191 244248 354366 182193 116116 241241 381381
PJ059	,	125127 159163 182182 114114 166168 286286 154164 269280 268278 142150 274274 180184 139139 211211 289289 134134 240248 292292 094096 171175 234234 135135 183183 290302 213217 268270 354354 137137 198198 372372 132146 214214 330334 156160 231231 301305 384384 191211 244248 354366 193193 118118 241241 367381
PJ060	,	125129 159163 182182 000000 168176 286286 154164 276280 262278 142142 274274 180182 117133 211215 285291 128134 230248 000000 000000 171180 234236 135135 183183 288302 000000 268270 354354 137137 198210 372372 000000 000000 330334 121160 221231 301301 384384 191211 238248 366366 193193 116118 241241 381383
PJ061	,	000000 159159 175182 000000 166172 281286 164164 269276 262280 142150 000000 180184 139139 211215 289291 128134 230240 292292 092096 171180 234234 135135 183191 288298 000000 268276 354354 137146 198198 372372 132146 216220 334334 156160 231231 301305 000000 191211 238248 366366 193193 116116 239241 381383
PJ062	,	125127 159163 182184 000000 172172 286286 164164 276280 268268 142146 270274 180182 139139 211211 287289 000000 000000 000000 096096 171175 234234 135135 183193 290298 217217 270270 354354 135137 198198 372372 132136 210214 334334 156156 221231 301301 383384 191195 238248 364366 184193 118118 239241 379383
PJ063	,	125127 159159 177182 114114 172176 286286 154164 276276 268278 142142 000000 182182 139139 000000 285289 134134 240240 000000 096096 171180 234236 135135 183183 290298 215219 268270 354354 135146 206210 370372 132132 214214 334334 121156 221231 301301 000000 189191 238238 364366 000000 000000 000000 000000
PJ064	,	125127 165167 184184 000000 170172 286286 164166 276276 268280 142142 270285 180184 117139 211211 289289 134136 236236 284284 088096 000000 234234 135135 183183 290294 215221 268268 350354 137137 198198 364376 142142 210210 000000 162176 234238 301307 384384 187201 238250 364366 182193 116118 241241 381381
PJ065	,	127129 163165 175177 120120 170172 284289 162166 276280 280280 142146 274285 180184 117117 203211 287289 134134 240240 000000 088096 175175 234234 000000 183199 290298 000000 000000 000000 137137 198214 370376 140142 196216 330334 160162 231231 307307 384384 189201 000000 000000 184189 118118 239239 379381
PJ066	,	000000 000000 175177 000000 000000 000000 166166 276284 280280 142142 270274 174184 000000 000000 000000 000000 000000 000000 000000 000000 000000 135143 000000 000000 000000 000000 000000 137142 198198 370376 130142 196216 330352 000000 231231 307307 000000 189201 238248 364366 184189 116116 239239 379381
PJ067	,	125129 159163 177177 120120 172174 282284 162166 280284 268280 142146 270285 174180 117144 203213 287289 134134 236240 000000 088096 175175 234236 135143 195199 290298 213221 268274 322354 137142 198214 370376 140140 196214 330340 160160 231231 301307 384384 189189 244248 356366 184189 116118 235239 381381
PJ068	,	127129 165167 184184 120120 170172 286289 166166 276276 268280 142142 270285 184184 117139 211213 289289 134136 230240 284284 088096 175178 234234 135143 183183 290294 000000 000000 000000 137137 198210 364364 140142 214216 334352 156162 231238 307307 383384 201201 238238 364366 184189 000000 239241 375381
PJ069	,	127129 163165 177184 093093 172174 282286 166166 000000 280280 142142 000000 174184 117117 211213 000000 000000 000000 000000 000000 175175 234234 135143 183199 294298 000000 259274 352352 137142 198210 376376 000000 000000 000000 000000 000000 000000 000000 189201 238248 364366 184184 118118 239239 375381
PJ070	,	127129 163165 177184 000000 172172 282286 164166 276280 280280 142146 270270 180182 117117 211213 287289 134134 236240 286286 088096 175175 234236 143143 183195 290294 000000 000000 000000 137142 198210 364376 132140 210214 330334 156160 231231 301301 384384 187189 238248 364366 184189 116118 239239 375381
Pop
RJ001	,	127127 151151 180180 089116 174180 286286 154158 265284 262262 142142 272285 165180 117152 211217 283300 132134 236236 290290 090094 176184 234236 137145 195195 292296 211213 274274 352352 137137 208214 360386 132142 200200 338338 156160 244244 303303 382391 193205 248248 364368 182193 116116 239245 367367
RJ002	,	000000 000000 000000 000000 000000 000000 158168 265284 262262 142154 285285 165165 117139 211211 283283 132134 236238 284286 086096 180180 234236 137137 191195 292292 221236 274274 322352 000000 214214 360368 132132 196218 338338 156166 231244 303305 381381 193203 238248 364368 000000 116116 239241 367383
RJ003	,	000000 000000 180180 000000 174180 274286 154158 265284 262262 142154 272285 165176 117139 211217 283300 132134 236236 290290 094096 176184 230234 137137 195195 290292 211213 274289 322352 137146 214214 360360 132142 200212 338338 156160 231244 299303 381382 193193 248248 364368 182193 000000 000000 367383
RJ004	,	127127 151151 177180 089116 174182 272286 158164 282284 262262 142154 270285 176180 117117 211217 283291 132134 236236 275290 090094 176180 234234 137137 191195 292296 213236 274274 352352 137146 208214 360386 132132 200218 338338 156160 231244 303303 381391 193205 248248 364368 182182 116116 245245 367383
RJ005	,	127127 163163 180180 114114 166166 276289 166168 266266 278278 138138 275275 176176 132152 193211 287287 134134 226236 275290 090094 176184 230230 137139 185187 286296 213234 259270 352352 137139 208214 378386 120120 218222 338342 152156 231244 299299 384391 205205 240246 364366 182182 116116 239239 383383
RJ006	,	129131 163163 169177 093114 174180 276284 154154 265280 268268 134154 264270 180180 119132 193211 285289 134134 226240 275298 092094 178184 230232 127139 175175 294296 211236 000000 352352 148148 206208 378378 130132 220222 334338 152162 223244 305307 382384 203203 238246 364366 182182 116118 239243 367367
RJ007	,	127131 163163 000000 089114 166180 272276 162166 265266 280280 138142 275277 176184 117152 211215 287287 134134 226236 277284 090090 176178 230234 137139 175185 286292 213236 259274 352352 137146 210214 378386 120132 218222 342342 150156 231233 299303 382391 193193 240248 356364 182182 116116 239241 367383
RJ008	,	133137 163163 177177 089114 164166 276290 154164 265266 268268 134154 264275 182182 117132 215215 285287 132134 220226 277290 092094 178178 230232 139139 175175 286286 211236 259268 352352 139139 208208 378378 130132 214222 334336 160170 223244 303305 381391 185185 238246 364366 182182 000000 239241 367381
RJ009	,	131137 163163 169177 089114 164180 272290 154166 265265 268278 138154 275275 182184 117117 215215 287287 132134 220226 277290 090092 176178 232234 139139 175185 286286 213236 268274 352352 000000 208210 378378 120132 214218 336342 150170 223231 303305 381391 185185 240246 364366 182182 116118 239241 367383
RJ010	,	131131 151163 000000 089089 168168 276286 154158 282282 268276 138142 277281 165176 117152 211217 285287 132134 226226 275298 096106 178180 232240 127137 175191 286286 221236 259274 352352 139146 206214 378386 120132 196222 338338 156168 223227 301303 382391 185203 248248 368368 182182 116116 239245 367383
RJ011	,	000000 000000 000000 089114 000000 000000 154164 265266 280280 142152 270277 165176 117152 193211 289289 128132 238238 275286 090090 000000 232238 127139 175175 286296 209236 268274 320352 137148 208212 378378 130132 200218 338342 168168 244254 303303 391391 203215 250250 364368 182182 116116 239243 367367
RJ012	,	131131 151161 177180 120120 168174 272286 158168 282284 276280 140142 000000 165176 139152 193217 287289 132134 226230 284298 096102 176180 234240 137153 185191 286292 213221 274274 352352 137146 206214 360386 132142 196218 338338 156170 227231 303303 382382 185203 240248 364368 182182 116116 239245 383383
RJ013	,	131131 151161 177180 000000 000000 000000 166168 266280 262262 138142 279281 165180 117132 193211 285289 134136 220226 275290 000000 180184 232234 139139 000000 000000 211221 266268 320354 137148 208214 362378 120138 214218 330342 150174 000000 301303 382384 000000 248250 368368 182182 116118 239241 373381
RJ014	,	000000 000000 169177 000000 000000 000000 154154 266266 268268 138138 270275 180184 117132 215217 287289 134134 220226 286286 094106 182184 230230 000000 000000 000000 000000 000000 000000 139139 208214 362376 120120 218222 338342 170170 000000 299301 000000 000000 238248 368368 182182 116120 239241 367367
RJ015	,	131137 163163 169177 089093 166174 273273 154164 266280 268268 138140 264279 172184 117132 215217 285289 134134 220226 277286 094094 178184 230234 139141 175177 286286 211224 270289 352352 139139 208212 362378 120138 212218 338342 152170 223223 299303 382391 000000 238248 362368 182182 116120 239239 367367
RJ016	,	131131 163169 177177 114114 166168 276276 154168 266282 262268 138140 264270 184184 117132 193211 285289 134134 226226 286290 088094 178178 230238 139139 175175 286286 000000 000000 000000 139139 210214 378378 120138 222222 338340 170170 223223 299307 391391 185195 248252 364370 182182 116120 241241 367367
RJ017	,	131131 163163 177177 089114 168168 276276 154168 282282 268268 138140 270281 180184 117132 193193 285289 132134 226226 290290 090094 178184 230238 137139 175175 286292 000000 000000 000000 139139 210214 378378 120136 222222 336338 152170 223231 299303 391391 185185 240246 364366 182182 116120 241241 367367
RJ018	,	131131 163163 177177 089091 166168 273276 154154 266282 262262 138138 270275 176180 117119 211215 287289 132132 226226 275275 088088 178178 230230 139143 175175 290296 224236 259270 352352 137139 208208 378378 120120 218222 336336 152168 223231 299299 384391 195203 248252 364368 182182 116116 239241 367381
RJ019	,	131131 163169 169177 000000 000000 000000 000000 266282 262262 138152 264264 172184 132132 193215 285289 134134 226226 277286 088106 178184 230238 139139 000000 290296 211224 259289 000000 139139 208210 376378 120130 212222 338340 152170 223244 299303 391391 185185 248252 364368 182182 116116 239241 367367
RJ020	,	137141 163163 175177 000000 000000 000000 162170 266282 278278 138138 275281 180184 117132 193203 285287 132132 220226 286286 090090 178184 230238 135139 175175 286292 211224 000000 352352 139139 212212 366386 120120 220222 336336 152170 223233 303303 384391 000000 000000 000000 182182 116120 239239 367367
RJ021	,	000000 000000 000000 000000 000000 000000 154170 266282 262278 138138 281281 180184 132152 193215 285285 132134 220226 277286 090094 178184 230238 139139 175195 292296 211236 259259 352352 000000 210212 366378 120120 222222 336342 152156 223233 301303 384391 000000 238248 368368 182182 116116 239239 367371
RJ022	,	131131 161169 169169 093093 166168 274276 154154 266282 262268 138152 264264 180182 132132 193215 285285 134134 226226 277290 094106 178184 230234 139139 195195 290296 211224 259289 352352 139148 208214 362378 120130 212222 338340 170170 223242 299303 391391 185185 246250 364368 182182 116116 239241 367367
RJ023	,	137141 163163 000000 089089 166168 284287 154162 266282 278278 138152 275279 180184 132132 193203 287289 132134 220226 275290 088090 184188 230232 000000 000000 290296 211215 274304 352352 139139 212218 378386 120130 200220 336342 152170 223233 299299 391391 207207 248248 356368 182182 116120 239241 368371
RJ024	,	131131 163163 000000 000000 000000 000000 162168 284284 262262 000000 270285 165180 000000 000000 000000 000000 000000 000000 090090 175175 236236 137139 175195 290296 209209 274274 352368 146146 214214 362362 000000 000000 000000 150150 244244 305305 382382 193193 240248 364368 193193 116118 245245 375385
RJ025	,	131131 163163 173177 093114 166180 276284 154170 266266 262262 138138 264275 000000 117132 193193 285287 132134 226226 275290 088090 184184 230232 139139 177195 286290 211211 259266 352352 139139 000000 378418 120120 222222 336338 152164 244244 299301 391391 203203 248248 368368 182182 116120 239239 367367
RJ026	,	127131 163163 173177 093114 166166 276276 162166 000000 280280 138152 275275 180184 117117 193193 287287 134134 226236 286290 088106 184184 230230 139139 175195 286292 211211 259304 352352 139139 210214 378418 120130 220222 338342 170170 223223 299299 391391 193193 238248 368368 182182 116120 239241 367367
RJ027	,	137137 161161 169173 089091 166168 284286 166170 266266 262268 134138 275277 176184 117117 215217 287287 132134 220238 284290 090094 180184 230236 137139 193195 286292 211221 274304 354354 137146 214216 378378 120130 196220 338338 160170 244244 299305 000000 193193 250252 364368 182182 116120 239243 367371
RJ028	,	127127 161161 177180 116116 174174 272286 158162 265265 262276 140140 285285 176180 132152 211217 283283 132134 236236 284290 090090 175175 234236 137137 185195 290292 209209 274274 352352 146146 198214 360366 000000 000000 000000 150160 231244 303305 000000 203203 248248 368368 000000 000000 000000 000000
RJ029	,	000000 000000 000000 000000 000000 000000 168168 284284 262276 140140 272277 167184 000000 000000 000000 000000 000000 000000 000000 000000 000000 137137 185195 290292 000000 000000 000000 000000 000000 000000 000000 000000 000000 156170 244254 303303 382382 193193 240246 364366 000000 000000 000000 000000
RJ030	,	131137 151163 177180 120120 168168 272286 000000 270270 262274 142154 281281 165180 117152 211217 285295 132134 226238 275275 096096 184188 234234 137153 185191 286292 211215 274274 322352 137146 198214 368378 132142 196218 338342 156170 244254 303303 382382 203203 240240 364364 182193 116116 239243 367383
RJ031	,	127131 163163 177180 000000 168180 272286 162168 265265 262280 140142 270270 165180 117117 193199 289291 134140 226236 275286 090102 180180 230236 137137 191195 292292 000000 274274 322352 137146 198214 362378 136142 200218 342342 152156 223244 299303 382382 000000 246248 366368 180182 116116 241245 367367
RJ032	,	127127 151161 177180 089089 168174 286286 168168 284284 262276 140140 285285 176180 132132 211217 283283 132132 236236 284290 090090 175180 236236 137137 185191 292292 209221 274274 352352 146146 214214 362366 132136 196200 338338 150160 244244 305305 382382 193193 240246 364366 182193 116116 245245 375385
RJ033	,	131137 161163 173180 089089 166174 273284 154154 266280 000000 000000 264270 180184 117132 193193 285289 132134 220226 277286 094106 182184 230230 139139 187195 290290 211211 000000 352352 139139 208210 362418 130130 218220 000000 150168 223242 301301 000000 185207 238248 362368 182182 120120 241243 365367
RJ034	,	131131 159169 177184 089089 166174 274284 154162 266278 262274 134152 279281 176176 132132 193215 289295 134140 226226 288290 088094 176188 230238 139139 175177 286286 213215 289304 352352 137139 210212 366378 130130 212220 334340 164170 223223 299303 000000 185195 238246 366368 182182 116120 239241 371383
RJ035	,	129131 151161 177180 116116 168174 272272 168168 284284 262262 142154 277277 165165 117132 211211 287287 132134 226240 275288 090094 175184 236238 137137 191195 288292 209211 274274 352354 137142 208214 362418 132132 200218 338338 152160 228254 303305 000000 193215 238246 366368 193193 116116 239245 367385
RJ036	,	123127 151151 175177 089089 162174 273286 158166 265284 262276 140154 000000 165165 152152 211211 287289 151151 226236 275284 090102 175180 234240 137141 195195 288292 209236 274274 322352 137139 208214 368368 132132 200218 338338 156160 223231 303303 384384 193215 238248 364364 193193 116116 241245 381385
RJ037	,	123129 151161 000000 000000 174174 272286 000000 000000 000000 140142 000000 000000 117152 211211 287289 134151 226240 275275 090102 180184 234238 137141 191195 288288 211236 274274 352352 000000 208214 368418 132132 200218 338338 152160 227231 303303 384384 193215 238246 364366 193193 116116 239245 381385
RJ038	,	129137 151161 177180 089089 168174 286286 162164 266284 262280 142154 264285 165165 132132 211211 283285 134151 238238 000000 090096 180184 234238 137137 185195 290292 211221 274274 352352 141141 214214 362368 132142 196196 338338 156160 227254 303303 382391 185205 240240 364364 182193 116116 239245 383385
RJ039	,	129137 151163 177177 089089 168174 274286 164168 266284 280280 140154 264270 165165 117132 193211 285289 134151 238240 275284 090090 180180 230234 137153 195195 290292 221221 268274 352352 137146 208214 362418 132136 196220 338342 160160 254254 299303 000000 185205 240240 364364 182193 116116 241245 375385
RJ040	,	123129 151161 175177 091091 168168 274284 158168 266266 276280 142154 277285 176180 117152 193217 283287 134151 226238 275277 090096 180184 236238 137153 195195 290292 211221 289304 352352 137139 210214 362368 132132 212220 338338 156156 254254 303305 384391 000000 240240 364364 182193 116116 239245 375383
RJ041	,	127129 161161 175177 089089 168168 272286 158164 266266 262276 140154 277285 165165 152152 193211 283287 134134 236238 284284 090090 175180 238238 135137 195195 290292 209224 274274 352352 137139 214214 360368 132136 200218 338338 156160 227244 303303 384391 203205 238246 366368 182193 116116 243245 367381
RJ042	,	129131 161163 177180 089120 162168 284286 164168 265266 276280 140142 277285 165165 132152 193211 283287 134134 230240 275290 090090 175180 234238 135137 195195 292296 209221 274304 352352 137137 208214 362368 132136 200220 000000 156160 227231 303303 384391 185205 238240 364368 193193 116116 243245 367381
RJ044	,	131131 163163 177184 089093 166180 276284 154166 265266 280280 138152 270276 180180 117117 193211 287289 132132 226226 275290 000000 000000 230230 139139 175177 286286 211213 000000 320320 139139 208212 376378 120130 222224 336342 152170 223244 299299 000000 000000 238248 368368 182182 116120 239241 367367
RJ045	,	131131 163163 169169 089089 166166 274284 166166 266266 268280 152152 275275 176184 117117 193211 287287 132134 226226 275290 094106 184184 230234 139139 175195 286286 211234 289304 320352 139148 208212 376378 130130 212220 336338 164170 223223 299303 391406 000000 248252 364368 182182 116120 241241 367367
RJ046	,	123123 161163 173179 089089 180180 272284 162164 265265 268284 138152 275278 174176 117117 193215 287291 134134 226236 275284 088090 176180 230236 139143 193195 290290 217221 274302 352352 139139 198206 386418 120130 218220 338342 150156 231250 303311 382391 000000 246250 366368 182182 118120 239241 367367
Pop
CJA001	,	125127 151155 175177 000000 174174 000000 000000 265269 262282 136138 000000 165178 000000 197211 000000 134138 230244 288288 090092 171177 236238 137141 191193 000000 000000 255274 354354 137146 000000 368370 132142 000000 340346 164174 000000 000000 000000 185193 238238 364364 184193 116118 239241 377381
CJA002	,	127135 161163 177177 110112 170172 272286 000000 276280 268280 150160 279281 165165 000000 193195 000000 134134 230230 000000 086096 171182 236238 141141 000000 000000 213215 000000 354354 137146 198198 366368 132134 000000 332342 156156 000000 299301 000000 171185 238240 364364 182182 118118 241241 377381
CJA003	,	133135 000000 000000 110114 000000 286286 000000 280282 262268 150160 270270 165165 139139 195205 285285 134149 230240 275286 096096 171182 236240 141141 000000 000000 000000 266268 354354 000000 210210 374376 130140 216218 000000 156160 227227 303303 391391 185200 238240 358362 182182 120120 241243 373373
CJA004	,	131131 157163 177180 089114 170174 286286 160164 274282 262282 142142 270279 165165 117135 211215 281291 134134 230230 286288 084092 171175 234234 141145 191201 294296 209211 268274 354356 137148 198208 366372 132142 218218 330334 000000 221257 000000 391391 181183 238248 360366 182191 116118 239239 381381
CJA006	,	135137 161167 177177 110116 172172 286286 158158 278280 280280 142144 270279 165165 135139 193213 281285 134151 228236 288288 094096 175182 232238 143143 191197 286288 215217 274274 354354 137139 210210 370400 132132 200218 334342 160164 234236 301305 381391 183200 238240 364366 182184 000000 243243 373379
CJA007	,	125127 159163 177179 114118 168174 286286 000000 280280 280282 000000 274279 165165 135139 211213 283289 134134 230230 286286 094096 171178 234240 135145 193195 292296 213219 274274 350354 137142 210212 370398 132132 200218 334342 156160 221234 301303 384391 185185 236238 366366 182182 116118 239241 381381
CJA008	,	127127 163169 000000 116118 000000 000000 162164 280284 268270 150150 274279 165178 117141 000000 285289 134134 230230 000000 084092 171175 234234 137141 193193 298298 209213 255274 322354 144146 198212 364366 132134 194196 332334 160162 232234 301303 381391 179187 238238 362366 182182 000000 000000 383385
CJA009	,	127137 163163 177177 114114 174174 286286 164164 278282 262262 136150 274275 165182 000000 000000 283287 138145 230236 286288 092102 171171 234238 137137 187197 290294 211213 274274 354354 137142 198208 362374 132136 196218 332336 156176 234236 299305 381389 193200 238238 362366 000000 000000 000000 000000
CJA011	,	131135 151163 000000 118120 174174 286290 164164 269289 000000 142150 278278 165165 117139 211215 278291 134134 228230 275275 086094 171171 234234 135137 187191 288294 211213 268274 354354 142142 210210 364366 132136 196214 332338 158164 221227 301301 389391 183187 238244 366370 000000 000000 000000 000000
CJA013	,	127129 159163 173175 106118 170172 286288 162164 280282 268280 142142 274275 182186 117139 211213 285287 132134 236236 286286 096096 175175 234234 143143 195197 286286 211225 268274 354354 135135 198208 368372 132132 196218 334334 154162 221221 303303 384384 185187 238238 362366 000000 000000 000000 000000
CJA014	,	131131 157165 000000 110116 172174 288288 164164 280286 000000 136152 270270 165165 139146 000000 000000 132153 230230 286288 090090 171175 236236 143145 193193 286298 211222 268274 356368 142146 214214 366376 138138 200218 330342 156170 212238 303303 389391 187189 238244 368368 182182 118120 241241 377377
CJA018	,	000000 155159 169184 116120 170172 286289 164164 280282 000000 140142 274274 176180 117117 000000 000000 134134 242244 290290 096098 178186 234236 135143 183193 290294 207215 268268 354354 135148 208210 364366 132132 210212 334340 000000 234240 301305 380384 185185 238238 366368 182182 116118 243243 383385
CJA019	,	000000 000000 000000 000000 000000 000000 164164 280282 268280 142142 274274 176182 117137 211211 289289 134134 242244 290290 094094 175186 234234 141147 183193 290290 207213 268268 354354 135135 208210 364376 132132 212214 334340 000000 221234 301305 380384 185185 238240 360366 182184 116118 243243 000000
CJA020	,	000000 159159 171177 118129 170172 286286 162164 276282 268280 140142 274274 165180 117117 211211 281289 132134 240242 290290 094098 175175 234236 141143 195195 294298 217217 274287 354354 137148 198214 366376 132132 196218 332334 154156 221234 301305 384384 185185 238238 366370 182193 118118 239239 381383
CJA021	,	125133 151159 177177 000000 172172 286286 164164 278278 000000 142142 272274 165178 117135 211213 289289 134134 230240 290290 094096 175175 234236 143143 195195 298298 211215 268268 324354 135146 208210 364366 142142 214214 336340 000000 000000 301301 000000 000000 000000 000000 000000 000000 000000 000000
CJA023	,	127129 159169 175175 116120 170172 282286 162162 276280 280282 140142 272272 165180 117117 211211 000000 000000 230244 290290 094096 171175 234236 143143 193195 298298 209213 264268 365365 137137 208208 366378 132142 216226 334336 160170 221231 301303 380384 185185 238238 362362 182184 118118 239243 375381
CJA024	,	000000 161161 169179 000000 000000 000000 164164 282282 268276 142142 272274 165180 000000 000000 000000 000000 000000 000000 000000 000000 000000 143149 000000 000000 000000 000000 000000 137150 210210 366366 000000 000000 332332 000000 221221 000000 000000 187187 238238 358366 184196 116118 000000 000000
CJA025	,	131131 159171 177180 116116 170172 282282 162164 276276 276280 140142 274274 165182 117177 211211 287289 132134 230230 286290 096096 171175 234236 143143 191197 294294 209209 268268 354365 135135 208208 376378 132132 214214 332334 156156 221234 297305 384384 187191 238238 358370 182184 118118 243243 375381
CJA026	,	125125 159161 175179 116122 170170 286288 158164 280284 284284 142148 272277 167184 139141 211211 281293 134138 240242 286286 092096 175186 234236 141143 189193 296298 209217 268268 322354 135137 200210 366368 132132 214218 332334 160170 221234 301301 383391 185191 238238 360366 182184 118118 239243 375379
CJA027	,	137137 161161 182190 000000 000000 000000 000000 000000 268280 142142 274274 178182 117117 195211 289295 000000 000000 000000 000000 000000 000000 000000 000000 000000 000000 000000 000000 000000 000000 000000 000000 000000 000000 000000 000000 000000 000000 185189 238238 364366 184184 116118 239243 379379
CJA028	,	129129 159163 169177 116116 170172 286286 162162 276280 280284 140154 274274 180182 117117 195211 289295 134134 238242 286288 096096 174175 234236 143143 193193 294298 209211 000000 365373 142148 198200 366366 132132 214216 334334 154164 231238 301301 383384 189191 000000 366366 180182 116118 243243 377381
CJA029	,	000000 000000 000000 000000 000000 000000 164168 280282 000000 142142 272274 165178 139141 211215 283289 134142 230238 290290 096096 175183 232234 139143 191197 296298 217219 268268 322354 135137 198198 364378 132142 216216 334340 160160 221231 301301 384384 171189 238240 360366 182193 116118 239243 379381
CJA030	,	000000 159165 175179 104120 170172 284286 162162 276280 268280 142146 272274 165180 117117 211213 281289 132134 238240 286290 096100 175175 236236 135143 193193 290294 211213 264268 365365 142148 200210 364364 134134 214216 332332 170170 236240 301301 384384 187187 238238 358360 182182 118118 243243 381385
CJA031	,	125129 159159 175179 104120 170170 286286 162162 276282 268280 142142 274274 167176 117144 211211 289289 132134 240240 294294 096096 175175 234234 143143 189195 294300 209213 268268 354365 135137 208208 366372 132132 216218 334334 154156 221231 299305 384384 187187 238240 362364 193193 116118 243243 000000
CJA032	,	125127 159159 180180 112120 172172 286288 000000 276276 280280 142142 274274 000000 117139 211211 289289 132132 230240 286286 000000 000000 000000 143143 193193 296300 211217 268272 354365 148148 208214 366366 132142 214214 334334 154158 225231 301301 384384 189189 238238 364366 182182 118118 239243 000000
CJA033	,	125127 149159 175182 116116 168172 286286 164164 280280 268268 140142 274274 180180 117144 211211 289289 132132 238240 286288 096096 000000 236236 135135 191197 298298 211217 268274 344354 135137 198204 366372 132146 196214 330334 158158 221236 301303 384384 185189 238240 366368 000000 118118 239239 381385
CJA034	,	000000 000000 177177 000000 000000 000000 000000 000000 000000 142142 274274 165182 000000 000000 000000 000000 000000 000000 100100 000000 234234 000000 000000 000000 000000 000000 000000 135137 208214 366366 132132 214214 332334 000000 000000 000000 000000 187187 238238 364366 182196 116116 239239 379387
CJA035	,	129129 161165 175179 108114 170172 286288 158164 280284 268268 142146 272274 165184 117117 209211 289289 132132 238246 286286 096096 171171 234236 135143 195197 298298 209221 268274 322354 135135 198208 366370 132132 196214 332334 156156 221221 301301 383384 183196 238238 360364 193193 116118 239243 381383
CJA036	,	129129 159165 173180 112120 170170 284288 162162 280280 280280 142146 272274 165180 117139 211211 281289 134134 230240 286286 094098 175186 234236 143143 191193 296298 209213 264268 354354 146148 198210 366366 132132 214218 332334 154156 221234 301301 383384 171189 234238 364370 187193 118118 239239 379381
CJA037	,	127129 163165 179182 114114 172172 286286 164170 276282 000000 140142 272272 165180 117139 195211 281289 132134 230244 290290 096100 171175 234236 135141 183195 294298 213217 268274 354365 137146 208210 362366 132140 196214 334334 152154 231234 301301 384384 185193 238238 362366 182184 118118 243243 375383
CJA038	,	125133 161167 175180 112116 170170 284287 162168 276280 000000 142146 272274 165184 117139 211211 281293 134134 236246 286286 094096 171171 234236 143147 189197 294296 209217 268274 365365 135148 208208 364366 132132 196214 332334 154154 231234 305305 380384 183189 238238 360364 193196 118118 239243 379381
CJA039	,	125129 165165 175175 116120 172172 286286 000000 276276 000000 142142 272274 178180 139139 211211 281289 132134 240240 286286 096096 186186 236236 143143 189191 300309 211217 268270 324324 135137 198208 364366 142142 214214 332334 154156 231231 301301 384384 189191 238238 364366 182184 116118 000000 379383
CJA040	,	125127 151163 177177 108112 170172 286288 164164 280280 280280 144144 272274 180182 117144 195195 281289 132132 230244 290290 094096 171171 236236 141143 195195 290290 209213 268274 354354 137146 208210 376376 132132 196216 334340 170170 234234 299301 384384 189193 238238 358366 184193 118118 243243 375377
CJA041	,	125129 159159 175180 114116 170170 286286 164164 278282 278280 140142 272281 165182 117137 211211 281289 132134 238242 286288 094098 171175 236236 143143 191195 294298 209217 268268 354365 135135 208212 364366 132132 196224 332334 160174 221234 305305 380384 185189 238238 364366 182182 116118 239243 381387
CJA043	,	129133 159163 175179 114120 170170 282284 162164 276280 268282 140142 274274 000000 117117 211211 289289 134134 236244 292292 096100 171188 234234 143143 191199 298298 211219 268268 324354 000000 198208 366376 132132 196196 332334 156156 231231 301303 384384 185187 238240 364366 193193 116118 243243 381381
CJA044	,	129133 159161 175179 116118 170172 282286 162162 280282 262278 140142 272274 165180 117117 211211 000000 132134 236244 000000 094094 171175 236236 143143 189195 298298 211217 264268 000000 137139 208208 366372 132132 196196 332332 170170 221231 305305 383383 187189 238238 000000 182196 118118 239243 385385
CJA045	,	131133 161161 179180 116118 170170 286286 162162 280282 278280 140140 272274 178182 117139 207211 281289 132132 238240 000000 094096 171188 236236 143143 189195 298298 209209 268274 354358 139148 198208 366372 132132 000000 334334 156170 221231 301305 384384 187191 238238 364366 187196 116118 239243 385385
CJA046	,	125129 163163 175177 116120 170172 286288 162164 280282 262268 144146 272281 180182 117117 211211 281289 134134 236246 286286 096096 171186 234236 143143 189195 290298 209213 268268 000000 139142 208210 366372 132142 214218 332334 156170 231234 301303 384384 171189 238238 364366 182193 118118 239243 377385
CJA047	,	129133 159161 171180 118118 170172 282286 162162 280282 278280 140142 272274 165178 117117 211211 281289 000000 236244 286286 094096 171171 236236 143143 183189 298298 209211 264274 354358 139139 208208 366372 000000 000000 000000 170170 231231 301305 383383 187189 238238 366366 193196 000000 239239 385387
CJA048	,	125129 161163 179180 116116 172172 286286 162168 280282 262278 140146 272274 165180 117117 211211 281289 132132 236238 286286 094096 188188 236236 143143 189195 298298 209209 268274 365365 137139 198214 366372 132132 196214 332334 156170 231231 301305 383384 187191 238238 366366 182196 116116 239243 385385
CJA049	,	133133 161161 000000 116118 170172 286286 162162 280282 262280 140140 274274 000000 117117 211211 289289 132132 236238 286286 094096 171171 236236 143143 189189 298298 209211 268274 354365 139139 208208 366372 132132 214218 332332 156170 221231 301305 383383 197187 238238 364366 187196 118118 239243 385385
CJA050	,	129133 161163 179179 116116 170172 286286 162162 280282 262280 140146 272274 165180 117117 207211 281289 132134 236238 000000 096096 171188 236236 143143 195195 298298 209209 268274 354358 139139 198214 366366 132132 000000 000000 156170 221231 301305 383384 171187 238238 364366 187196 116118 239239 385385
CJA051	,	129133 159163 171180 116118 172172 282286 162162 280282 268280 140146 272274 165180 117117 211211 281289 132134 236238 000000 094094 171188 236236 143143 183189 294298 000000 264274 000000 139146 208208 000000 132132 196218 332334 000000 000000 000000 000000 171189 238238 000000 193196 116118 239243 000000
CJA053	,	129131 159163 171179 116116 172172 284286 158162 276280 278280 140146 272274 000000 117117 211211 281289 132134 236240 286286 096096 175188 236236 143143 183195 298300 209217 268268 324358 137139 208208 366366 132132 210214 332334 154156 221238 303305 383384 189191 238238 364368 182196 116118 239243 385387
CJA054	,	000000 000000 179186 116116 170172 282286 158162 276282 268280 140146 270274 165180 117117 211211 281289 000000 236240 000000 096096 000000 236236 143143 191195 298298 000000 264274 000000 137139 208208 366366 132132 000000 332334 154170 221238 305305 000000 189191 238238 364366 182182 116118 239243 377385
CJA055	,	000000 159163 171175 116120 170172 282288 158162 276280 268280 142142 272272 165182 117117 211211 281281 132134 240244 286286 094096 175188 236236 143143 183195 294298 209217 264268 000000 135137 198208 366366 142142 216218 332334 154156 221231 303305 384384 171189 238238 366366 182184 116118 239243 000000
CJA056	,	000000 159163 180186 116118 172172 282286 158162 280282 268280 140142 281281 163163 117117 211211 281289 132134 238244 286286 094096 171175 236236 143143 189191 294300 211217 264274 324358 137139 208208 366366 132142 196216 332334 154156 221231 305305 384384 171171 238238 366366 182182 116118 239239 377385
CJA057	,	125133 159163 175180 116116 170172 000000 162162 282282 278280 140146 274276 165182 117117 211211 287289 132132 236238 286286 094094 171171 234236 135143 189195 298300 211217 264268 358365 137139 208214 366376 132132 210216 332334 000000 000000 000000 000000 171189 238238 362364 182182 000000 239239 381385
CJA059	,	129129 159159 171186 116116 170172 282284 000000 000000 280280 142146 270272 165182 117117 211211 281281 132134 236244 286290 094096 171175 236236 143143 183191 294298 217217 264268 322324 137146 208208 366366 132142 214216 332332 154156 221221 305305 384384 171189 238238 366368 000000 000000 000000 000000
CJA060	,	000000 159163 171179 116118 172172 282286 158162 280280 278280 140142 272274 165180 117117 211211 281289 000000 000000 000000 094094 171175 236236 143143 183195 294298 211217 264274 324358 137139 208208 366366 132142 196216 332334 000000 221231 000000 383384 171189 238238 366368 182193 118118 239239 385387
CJA061	,	129133 159159 177180 120120 170172 286286 158162 280280 278280 140142 274274 165182 117137 211211 289289 132132 238240 286286 094096 175186 236236 143145 183191 290294 209213 274274 324354 148148 208208 366366 132132 196196 332332 156160 231234 303303 384384 191193 238238 362364 182193 116116 243243 379379
CJA062	,	125129 159159 175177 116120 172176 284286 158162 280282 278280 140146 274281 165182 117137 211211 289289 000000 000000 000000 096100 171185 234236 143143 191193 294298 213217 264274 324354 142148 208208 366366 132132 196216 332334 000000 000000 000000 000000 185191 238238 364364 182193 000000 239243 379379
CJA063	,	125133 159159 177179 116120 170176 000000 162164 282282 278280 142146 274281 165182 117139 211211 289289 132134 240242 286286 096096 175186 234236 135143 191191 292298 209213 000000 000000 148148 198208 366376 132132 196224 332334 156156 221221 303303 384384 185193 238238 364368 182196 000000 239243 379379
CJA064	,	129129 159159 175177 120120 170172 286286 162168 280280 268278 140142 274274 165180 137139 211217 289289 132134 238240 286286 094096 175186 236236 135143 191193 298298 209213 274274 324324 139148 208208 366366 132132 196196 332334 154160 231234 303303 384384 189191 238238 364364 000000 000000 000000 000000
CJA065	,	129133 159161 175177 116120 170176 286286 162168 280282 268278 142146 274281 165165 117139 211211 289289 132134 238240 286286 094096 171175 236236 143145 191193 290294 209217 274274 324324 142148 208208 366366 132132 196196 332334 154160 231234 303303 384384 185193 238238 364364 182182 116118 243243 379379
CJA066	,	129133 159161 177180 116120 170170 286288 158168 280280 268280 142142 274281 165180 117139 211217 289289 132132 240240 286286 094096 171175 236236 000000 183191 290298 209213 274274 324324 139148 208208 366366 132132 196196 332332 154156 234234 301303 384384 189193 238238 362364 182184 000000 243243 379379
CJA067	,	125129 149159 175182 112116 170172 286286 158162 276280 268278 142146 274281 182182 117139 211211 289289 132134 242244 286286 098100 171186 234236 139143 193197 298298 213217 264274 322354 135148 208208 366366 132132 196224 330334 156160 221231 303303 383384 000000 238238 364364 182196 116118 239243 379389
CJA068	,	129133 149161 177180 116120 170176 284286 162168 280282 268278 142146 274281 180182 117139 211211 289289 132132 236238 286286 094096 171186 236236 143145 183191 290298 213213 264274 324324 000000 198208 366366 132132 196216 330332 156156 231234 303303 384384 185189 238238 362364 184193 116118 239243 379379
CJA069	,	129129 149167 177179 116120 170172 286286 158164 276280 274280 142142 274274 182182 117139 211211 289289 132134 238244 286286 094096 175175 234236 143143 193195 290292 209213 270274 324354 146150 208208 366366 132132 198218 330332 156160 221231 301305 384384 189191 238238 360364 184184 116116 239243 381381
CJA070	,	129129 159166 177179 112120 170170 284286 164164 280282 274280 142142 274274 165182 117117 211211 289289 132132 240244 286286 096096 175175 234236 143143 193195 290292 000000 000000 000000 146150 208208 366366 132132 196214 332334 160170 221231 301305 380384 187189 238238 364366 182193 116120 243243 381381
CJA071	,	129129 165167 177180 112116 170172 286286 158164 276280 280280 142142 274274 165182 117117 215215 285289 132132 240244 286286 094096 171175 234236 143143 193195 290298 211213 274276 322324 148150 208208 366366 132132 214218 332332 156160 231231 301305 381384 189191 238238 364366 180184 000000 239243 379381
CJA072	,	129129 159167 171177 112116 172172 286286 158164 276276 262280 142142 000000 000000 117139 215215 285289 132134 238244 286286 098100 171186 236236 139143 183193 292298 209211 274276 324365 139150 208208 366366 132142 214218 332334 156156 231231 301301 384384 000000 000000 000000 180184 116116 239239 375381 
